# Supplementary material for: Phenyl Derivatives Modulate the Luminescent Properties and Stability of CzBTM-Type Radicals
Source: Molecules. 2024 Jun 18;29(12):2900. doi: 10.3390/molecules29122900 (PMC11206717; doi:10.3390/molecules29122900)
Supplement: Supplementary file 1 [file molecules-29-02900-s001.zip]

Archive with 1 entries (1 files):
- molecules-3045198-supplementary.pdf
